# Supplementary material for: Case report: A persistently expanded T cell response in an exceptional responder to radiation and atezolizumab for metastatic non-small cell lung cancer
Source: Front Immunol. 2022 Sep 9;13:961105. doi: 10.3389/fimmu.2022.961105 (PMC9500393; doi:10.3389/fimmu.2022.961105)
Supplement: Supplementary file 2 [file Table_1.xlsx]

## Sheet: Sheet1
GENE	Reaction 1: primer F	Reaction 1: primer R	Reaction 2: primer F	Reaction 2: primer R
PDCD1	TGACAGAGAGAAGGGCAGAAGT	GAAATCCAGCTCCCCATAGTC	CCAGGGTTTTCCCAGTCACGACAGGGTGACAGAGAGAAGGGCAGA	AGCGGATAACAATTTCACACAGGACGGTGCGCCTGGCTCCTATTG
CTLA4	CTTGCCTTGGATTTCAGCGG	TAGGTTGCCGCACAGACTTC	CCAGGGTTTTCCCAGTCACGACTGCCTTGGATTTCAGCGGCAC	AGCGGATAACAATTTCACACAGGACGGACCTCAGTGGCTTTGCC
MKI67	CAAGACCCCAGTGAAGGAGC	CTGGGCGTTTTTGCTACGT	CCAGGGTTTTCCCAGTCACGACCCCCAGTGAAGGAGCAACCG	AGCGGATAACAATTTCACACAGGAAAGGGAGGGCTTGCAGAGCAT
EOMES	TGTTCGTAGAGGTGGTGCTG	ATGCAGTCGGGGTTGGTATT	CCAGGGTTTTCCCAGTCACGACTGACCTGTGGCAAAGCCGAC	AGCGGATAACAATTTCACACAGGAGCAGTCGGGGTTGGTATTTGTG
CD4	CCTCCCCTAAGCTGATGCTG	CGGCACCTGACACAGAAGAA	CCAGGGTTTTCCCAGTCACGACTCTCGAAGCGGGAGAAGGCG	AGCGGATAACAATTTCACACAGGAAGCCCAATGAAAAGCAGGAGGC
CD8A	AAATGCGAAATCAGGCTCCG	ATGATGGAGTTGCTCAGGGC	CCAGGGTTTTCCCAGTCACGACCTTCGAGCCAAGCAGCGTCC	AGCGGATAACAATTTCACACAGGACTGGAAGAGCCACGAGCAGC
GATA3	GACGCGGCGCAGTACCCGCT	GGAGAAGGGGCTGAGATTCCAG	CCAGGGTTTTCCCAGTCACGACGCCGGAGGAGGTGGATGTGCTT	AGCGGATAACAATTTCACACAGGAGGGGAGGCGGTGTGGTGGCT
TBET	GCCTGTACGTCCACCCGGACT	CTGGGTTTCTTGGAAAGTAAAGATAT	CCAGGGTTTTCCCAGTCACGACCCCAACACAGGAGCGCACTGG	AGCGGATAACAATTTCACACAGGACGTGTTGGAAGCGTTGCAGGCT
FOXP3	GGCTCCTGCTGCATCGTAGCTGCT	GTCCGCTGCTTCTCTGGAGCCT	CCAGGGTTTTCCCAGTCACGACGGCAGCCAAGGCCCTGTCGT	AGCGGATAACAATTTCACACAGGACCAGGATGGCCCAGCGGATGA
RORC	CCCGGGAGGAAGTGACTGGCTA	CCATGCCACCGTATTTGCCTTCAA	CCAGGGTTTTCCCAGTCACGACAGAGGAAGTCCATGTGGGAGATGT	AGCGGATAACAATTTCACACAGGATCAGCATTGTAGGCCCGGCACATC
RUNX1	CCGCAGCATGGTGGAGGTGCT	GGTCATTAAATCTTGCAACCTGGTT	CCAGGGTTTTCCCAGTCACGACGCGAGCTGGTGCGCACCGACA	AGCGGATAACAATTTCACACAGGAGGCTGCGGTAGCATTTCTCAGCT
RUNX3	GCGCTCGATGGTGGACGTGCT	CGTTGAACCTGGCCACCTGGTT	CCAGGGTTTTCCCAGTCACGACGGACCACGCAGGCGAGCTCGT	AGCGGATAACAATTTCACACAGGACGGCCGAGGCATTGCGCAGCT
BCL6	GCCAAACCAGAGGGGCCTGAG	GAGAGCCGCAGGACGTGCACTT	CCAGGGTTTTCCCAGTCACGACCCTACACGGCCCCACCTGCCT	AGCGGATAACAATTTCACACAGGAGGGTGCATGTAGAGTGGTGAGTG
IL2	CTCACATTTAAGTTTTACATGCCCAA	GACAAAAGGTAATCCATCTGTTCAG	CCAGGGTTTTCCCAGTCACGACCCACAGAACTGAAACATCTTCAGT	AGCGGATAACAATTTCACACAGGATTCTACAATGGTTGCTGTCTCA
IL10	CCAGTTTTACCTGGAGGAGGTGA	GTAGGCTTCTATGTAGTTGATGAAGA	CCAGGGTTTTCCCAGTCACGACCCCAAGCTGAGAACCAAGACCCA	AGCGGATAACAATTTCACACAGGAGTCAAACTCACTCATGGCTTTGTA
IL12A	GGGAGTTGCCTGGCCTCCAGAA	CGGTTCTTCAAGGGAGGATTTTTGT	CCAGGGTTTTCCCAGTCACGACAGACCTCTTTTATGATGGCCCTGT	AGCGGATAACAATTTCACACAGGAGGCACAGTCTCACTGTTGAAATTCA
IL13	CCCAGAACCAGAAGGCTCCGCT	CCCTCGCGAAAAAGTTTCTTTAAAT	CCAGGGTTTTCCCAGTCACGACGGTATGGAGCATCAACCTGACAG	AGCGGATAACAATTTCACACAGGAGGTCCTTTACAAACTGGGCCAC
IL17A	GACAAGAACTTCCCCCGGACTG	GGACCAGGATCTCTTGCTGGAT	CCAGGGTTTTCCCAGTCACGACCAACCTGAACATCCATAACCGGAA	AGCGGATAACAATTTCACACAGGAGGGGACAGAGTTCATGTGGTAGT
IFNG	GGCTTTTCAGCTCTGCATCGTTTT	GGATGCTCTGGTCATCTTTAAAGTT	CCAGGGTTTTCCCAGTCACGACGGGTTCTCTTGGCTGTTACTGC	AGCGGATAACAATTTCACACAGGAGTTTGAAGTAAAAGGAGACAATTTG
TNFA	CATGATCCGGGACGTGGAGCT	GGGCTACAGGCTTGTCACTCG	CCAGGGTTTTCCCAGTCACGACGGAGGCGCTCCCCAAGAAGAC	AGCGGATAACAATTTCACACAGGACGAGAAGATGATCTGACTGCCTG
TGFB	GCATATATATGTTCTTCAACACATCA	CCCTCCACGGCTCAACCACT	CCAGGGTTTTCCCAGTCACGACCCGAGAAGCGGTACCTGAACC	AGCGGATAACAATTTCACACAGGACCGCACAACTCCGGTGACATCA
PERFORIN	GTGTCTGTGGCCGGCTCACAC	CCGATATGCGGCCACCCAGCT	CCAGGGTTTTCCCAGTCACGACGCCAACTTTGCAGCCCAGAAGA	AGCGGATAACAATTTCACACAGGAGGGTGCCGTAGTTGGAGATAAG
GRANZYMEB	GGGAAGCTCCATAAATGTCACCTT	GTTTTCCCAGGGGGGCCGTCT	CCAGGGTTTTCCCAGTCACGACCCACAATATCAAAGAACAGGAGCC	AGCGGATAACAATTTCACACAGGAGCCACACTGCATGTCTGCCCT
Designed by Yuexin Xu not included in Han et al., Nature Biotechnology, 2014
